# Supplementary material for: Nivolumab plus platinum-doublet chemotherapy in treatment-naive patients with advanced grade 3 Neuroendocrine Neoplasms of gastroenteropancreatic or unknown origin: The multicenter phase 2 NICE-NEC trial (GETNE-T1913)
Source: Nat Commun. 2024 Aug 8;15:6753. doi: 10.1038/s41467-024-50969-8 (PMC11310219; doi:10.1038/s41467-024-50969-8)
Supplement: Supplementary file 4 — Source Data [file 41467_2024_50969_MOESM4_ESM.xlsx]

## Sheet: FIGURE 1A
PatNum.Inc	time_OS (months)	OS_event type
001-001	9.22	Death
001-002	29.92	Censored
001-003	30.78	Censored
001-004	29.69	Censored
001-005	2.71	Death
001-006	22.58	Censored
001-007	22.18	Censored
002-001	31.47	Censored
002-002	4.2	Death
003-001	9.02	Death
004-001	6.78	Death
004-002	33.29	Censored
004-003	6.51	Death
005-001	8.23	Death
005-002	2.18	Death
005-003	34.12	Death
005-004	17.62	Death
005-005	30.48	Censored
005-006	13.88	Death
005-007	12.46	Death
006-002	22.31	Death
006-003	0.4	Death
006-004	8.26	Death
008-001	25.82	Death
008-002	5.79	Death
008-003	29.52	Censored
008-004	27.74	Censored
009-001	3.31	Death
009-003	1.62	Death
010-001	37.45	Censored
010-002	4.56	Death
010-003	11.01	Death
010-004	19.54	Death
010-005	6.21	Death
012-001	20.03	Death
012-002	25.36	Censored
012-003	7.31	Death

## Sheet: FIGURE 1B
PatNum.Inc	time_OS (months)	OS_event type	Primary tumor location	ECOG PS score
001-001	9.22	Death	Others	1
001-002	29.92	Censored	Colon/Rectum	1
001-003	30.78	Censored	Others	1
001-004	29.69	Censored	Others	1
001-005	2.71	Death	Others	2
001-006	22.58	Censored	Others	1
001-007	22.18	Censored	Others	0
002-001	31.47	Censored	Others	0
002-002	4.2	Death	Others	1
003-001	9.02	Death	Colon/Rectum	0
004-001	6.78	Death	Others	0
004-002	33.29	Censored	Others	1
004-003	6.51	Death	Colon/Rectum	0
005-001	8.23	Death	Others	1
005-002	2.18	Death	Others	1
005-003	34.12	Death	Others	1
005-004	17.62	Death	Others	1
005-005	30.48	Censored	Others	1
005-006	13.88	Death	Others	1
005-007	12.46	Death	Others	1
006-002	22.31	Death	Others	2
006-003	0.4	Death	Colon/Rectum	2
006-004	8.26	Death	Others	2
008-001	25.82	Death	Others	1
008-002	5.79	Death	Others	1
008-003	29.52	Censored	Others	0
008-004	27.74	Censored	Others	1
009-001	3.31	Death	Colon/Rectum	1
009-003	1.62	Death	Others	1
010-001	37.45	Censored	Others	0
010-002	4.56	Death	Others	0
010-003	11.01	Death	Others	1
010-004	19.54	Death	Others	0
010-005	6.21	Death	Colon/Rectum	0
012-001	20.03	Death	Others	0
012-002	25.36	Censored	Others	1
012-003	7.31	Death	Others	1

## Sheet: FIGURE 1C
PatNum.Inc	time_PFS (months)	PFS_event type
001-001	4.86	Progression / Death
001-002	3.7	Progression / Death
001-003	5.65	Progression / Death
001-004	29.55	Censored
001-005	2.71	Progression / Death
001-006	16.26	Progression / Death
001-007	8.53	Progression / Death
002-001	7.77	Progression / Death
002-002	4.2	Progression / Death
003-001	5.55	Progression / Death
004-001	5.32	Progression / Death
004-002	27.97	Censored
004-003	2.88	Progression / Death
005-001	5.88	Progression / Death
005-002	1.79	Progression / Death
005-003	6.88	Progression / Death
005-004	9.32	Progression / Death
005-005	16.6	Progression / Death
005-006	5.65	Progression / Death
005-007	3.5	Progression / Death
006-002	3.87	Progression / Death
006-003	0.4	Progression / Death
006-004	7.93	Progression / Death
008-001	13.72	Progression / Death
008-002	5.72	Progression / Death
008-003	29.45	Progression / Death
008-004	16.66	Progression / Death
009-001	1.72	Progression / Death
009-003	1.62	Progression / Death
010-001	9.02	Progression / Death
010-002	2.78	Progression / Death
010-003	5.19	Progression / Death
010-004	9.26	Progression / Death
010-005	5.12	Progression / Death
012-001	12.5	Progression / Death
012-002	9.16	Progression / Death
012-003	0.96	Progression / Death

## Sheet: FIGURE 1D
PatNum.Inc	time_PFS (months)	PFS_event type	CGA levels	Tumor differentiation
001-001	4.86	Progression / Death	CGA >= 2*ULN	Poorly differentiated
001-002	3.7	Progression / Death	CGA < 2*ULN	Poorly differentiated
001-003	5.65	Progression / Death	CGA >= 2*ULN	Well differentiated
001-004	29.55	Censored		Poorly differentiated
001-005	2.71	Progression / Death	CGA >= 2*ULN	Poorly differentiated
001-006	16.26	Progression / Death	CGA >= 2*ULN	Well differentiated
001-007	8.53	Progression / Death	CGA >= 2*ULN	Well differentiated
002-001	7.77	Progression / Death	CGA < 2*ULN	Poorly differentiated
002-002	4.2	Progression / Death	CGA >= 2*ULN	Well differentiated
003-001	5.55	Progression / Death	CGA < 2*ULN	Poorly differentiated
004-001	5.32	Progression / Death	CGA >= 2*ULN	Poorly differentiated
004-002	27.97	Censored		Well differentiated
004-003	2.88	Progression / Death	CGA < 2*ULN	Poorly differentiated
005-001	5.88	Progression / Death	CGA >= 2*ULN	Poorly differentiated
005-002	1.79	Progression / Death	CGA >= 2*ULN	Well differentiated
005-003	6.88	Progression / Death	CGA >= 2*ULN	Well differentiated
005-004	9.32	Progression / Death	CGA >= 2*ULN	Poorly differentiated
005-005	16.6	Progression / Death	CGA >= 2*ULN	Poorly differentiated
005-006	5.65	Progression / Death	CGA < 2*ULN	Poorly differentiated
005-007	3.5	Progression / Death	CGA >= 2*ULN	Well differentiated
006-002	3.87	Progression / Death	CGA < 2*ULN	Poorly differentiated
006-003	0.4	Progression / Death	CGA >= 2*ULN	Poorly differentiated
006-004	7.93	Progression / Death	CGA >= 2*ULN	Poorly differentiated
008-001	13.72	Progression / Death	CGA >= 2*ULN	Poorly differentiated
008-002	5.72	Progression / Death	CGA >= 2*ULN	Well differentiated
008-003	29.45	Progression / Death	CGA >= 2*ULN	Poorly differentiated
008-004	16.66	Progression / Death	CGA >= 2*ULN	Poorly differentiated
009-001	1.72	Progression / Death		Poorly differentiated
009-003	1.62	Progression / Death	CGA >= 2*ULN	Well differentiated
010-001	9.02	Progression / Death	CGA >= 2*ULN	Well differentiated
010-002	2.78	Progression / Death	CGA >= 2*ULN	Poorly differentiated
010-003	5.19	Progression / Death	CGA >= 2*ULN	Poorly differentiated
010-004	9.26	Progression / Death	CGA >= 2*ULN	Poorly differentiated
010-005	5.12	Progression / Death	CGA >= 2*ULN	Well differentiated
012-001	12.5	Progression / Death	CGA >= 2*ULN	Poorly differentiated
012-002	9.16	Progression / Death	CGA >= 2*ULN	Poorly differentiated
012-003	0.96	Progression / Death	CGA < 2*ULN	Poorly differentiated

## Sheet: FIGURE 2A
PatNum.Inc	best_OR	Max_Total_change in tumor size (%)
004-003	SD	62.037
012-002	SD	47.0199
001-007	SD	37.8947
010-002	SD	33.9806
002-001	SD	19.0476
005-002	PD	13.0435
005-007	SD	12.5561
001-002	SD	7.69231
002-002	SD	6.38298
009-001	PD	5.76923
008-002	SD	-6.93069
003-001	SD	-22.8916
012-003	PD	-23.1023
006-002	PR	-33.945
010-005	PR	-33.9623
008-004	PR	-44.2623
001-001	PR	-47.8992
001-006	PR	-48
010-001	PR	-48
005-003	PR	-49.8701
010-003	PR	-50.8065
012-001	PR	-53.1977
005-005	PR	-54.023
005-006	PR	-54.3933
004-002	PR	-57.1429
001-003	PR	-57.8125
006-004	PR	-61.5385
008-003	PR	-62.2047
001-004	PR	-62.7907
010-004	PR	-64.8352
005-004	PR	-66.0377
004-001	PR	-67.9245
005-001	PR	-72
008-001	PR	-85.7143
002-002	-	-
006-003	-	-
009-003	-	-

## Sheet: FIGURE 2B
PatNum.Inc	best_OR	TumAssmDate_1_1	TumAssm measure (milimeter)_1_1	TumAssmDate_1_2	TumAssm measure (milimeter)_1_2	TumAssmDate_1_3.CarTum	TumAssm measure (milimeter)__1_3	TumAssmDate_1_4	TumAssm measure (milimeter)_1_4	TumAssmDate_1_5	TumAssm measure (milimeter)_1_5	TumAssmDate_1_6.CarTum	TumAssm measure (milimeter)_1_6	TumAssmDat_1_7	TumAssm measure (milimeter)_1_7	TumAssmDate_1_8	TumAssm measure (milimeter)_1_8	TumAssmDate_1_9	TumAssm measure (milimeter)_1_9	TumAssmDate_1_10.CarTum	TumAssm measure (milimeter)_1_10	TumAssmDate_1_11	TumAssm measure (milimeter)_1_11	TumAssmDate_1_12	TumAssm measure (milimeter)_1_12	TumAssmDate_1_13	TumAssm measure (milimeter)__1_13	TumAssmDate_1_14	TumAssm measure (milimeter)_1_14	TumAssmDate_1_15	TumAssm measure (milimeter)_1_15	TumAssmDate_1_16	TumAssm measure (milimeter)_1_16
001-001	PR	2020-01-23	119	2020-04-01	62	2020-05-27	70	2020-07-01	80
001-002	SD	2020-02-18	45.5	2020-04-22	44	2020-06-17	49
001-003	PR	2020-05-12	64	2020-07-20	55	2020-08-16	27	2020-11-12	63
001-004	PR	2020-05-18	43	2020-07-30	20	2020-09-17	16	2020-11-12	16	2021-01-11	16	2021-03-11	16	2021-05-06	16	2021-06-30	16	2021-09-22	16	2021-12-15	14	2022-03-07	13	2022-05-30	10	2022-08-22	10	2022-11-14	10
001-005	NE	2020-05-27	95
001-006	PR	2020-12-17	25	2021-02-15	25	2021-04-12	25	2021-06-07	26	2021-08-02	26	2021-10-14	13	2021-12-01	13	2022-02-14	13	2022-04-27	29	2022-06-27	40
001-007	SD	2021-01-21	95	2021-03-25	93	2021-05-26	91	2021-07-14	91	2021-09-08	91	2021-10-11	131
002-001	SD	2020-05-22	42	2020-07-03	44	2020-09-07	44	2020-10-31	45	2021-01-17	50
002-002	SD	2020-11-21	47	2021-01-30	50
003-001	SD	2020-11-05	166	2021-01-19	153	2021-03-15	128	2021-05-11	165
004-001	PR	2019-12-16	53	2020-02-12	38	2020-04-08	17	2020-05-27	35
004-002	PR	2020-02-03	28	2020-03-30	13	2020-06-01	13	2020-07-20	13	2020-09-15	13	2020-11-04	13	2021-01-05	12	2021-03-30	13	2021-06-15	8	2021-09-14	8	2022-03-07	7	2022-05-30	8
004-003	SD	2020-07-31	108	2020-10-05	106	2020-11-05	175
005-001	PR	2019-11-07	125	2020-01-07	35	2020-02-25	40	2020-05-07	50
005-002	PD	2019-10-11	184	2020-01-13	208
005-003	PR	2019-11-14	385	2020-01-13	193	2020-03-05	193	2020-05-08	206	2020-06-13	325
005-004	PR	2020-01-10	53	2020-03-30	22	2020-05-25	19	2020-07-22	18	2020-09-09	18	2020-11-13	24
005-005	PR	2020-06-04	87	2020-08-19	65	2020-10-20	40	2020-12-21	40	2021-02-15	40	2021-05-17	45	2021-07-12	47	2021-08-30	47	2021-11-15	79
005-006	PR	2020-08-13	239	2020-10-19	109	2020-12-15	109	2021-02-13	109
005-007	SD	2020-10-07	223	2020-12-22	223	2021-02-11	251
006-002	PR	2020-01-09	109	2020-03-13	72	2020-05-11	112
006-003	NE	2020-01-23	232
006-004	PR	2020-04-24	117	2020-07-09	71	2020-09-30	45	2021-01-08	116
008-001	PR	2020-01-10	35	2020-03-25	21	2020-05-20	5	2020-08-11	5	2020-10-06	5	2020-12-02	5	2021-01-27	5	2021-03-24	5
008-002	SD	2020-05-08	202	2020-07-03	200	2020-08-25	195	2020-10-28	188	2020-11-16
008-003	PR	2020-07-08	127	2020-10-13	96	2020-11-23	76	2021-01-15	74	2021-03-18	74	2021-05-07	48	2021-07-02	50	2021-08-27	48	2021-10-22	48	2021-12-17	48	2022-02-11	44	2022-04-08	45	2022-05-06	45	2022-07-29	45	2022-10-25	45	2023-01-11	55
008-004	PR	2020-08-14	61	2020-10-21	56	2020-12-17	46	2021-02-10	35	2021-04-07	34	2021-06-02	34	2021-07-29	34	2021-09-23	34	2021-11-18	33	2022-01-12	33
009-001	PD	2020-01-30	52	2020-04-02	55
009-003	NE	2020-11-03	184
010-001	PR	2019-11-28	125	2020-01-28	68	2020-03-19	69	2020-05-06	65	2020-07-02	74	2020-09-01	74
010-002	SD	2019-11-25	103	2020-01-28	103	2020-03-04	138
010-003	PR	2020-02-18	124	2020-05-07	71	2020-06-25	61	2020-08-13	135
010-004	PR	2020-06-09	91	2020-08-31	46	2020-10-29	32	2020-12-28	32	2021-02-22	33	2021-04-19	41	2021-05-17	70
010-005	PR	2020-10-21	106	2021-01-04	100	2021-02-22	70	2021-04-09	136
012-001	PR	2020-10-02	172	2020-11-27	141.6	2021-02-04	115	2021-05-25	81	2021-07-20	81	2021-09-14	80.5
012-002	SD	2020-10-07	151	2020-12-01	150.8	2021-02-13	148	2021-03-19	158.5	2021-05-14	176	2021-07-12	222
012-003	PD	2021-01-19	151.5	2021-02-19	116.5

## Sheet: FIGURE 2C
PatNum.Inc	Primary tumor location	Max_Total_change in tumor size (%)
004-003	Colon/Rectum	62.037
012-002	Pancreas	47.0199
001-007	Pancreas	37.8947
010-002	Pancreas	33.9806
002-001	Not specified/Others	19.0476
005-002	Not specified/Others	13.0435
005-007	Pancreas	12.5561
001-002	Colon/Rectum	7.69231
002-002	Pancreas	6.38298
009-001	Colon/Rectum	5.76923
008-002	Pancreas	-6.93069
003-001	Colon/Rectum	-22.8916
012-003	Pancreas	-23.1023
006-002	Esophagus/Gastric	-33.945
010-005	Colon/Rectum	-33.9623
008-004	Pancreas	-44.2623
001-001	Esophagus/Gastric	-47.8992
001-006	Pancreas	-48
010-001	Duodenum/Ileum	-48
005-003	Pancreas	-49.8701
010-003	Pancreas	-50.8065
012-001	Pancreas	-53.1977
005-005	Esophagus/Gastric	-54.023
005-006	Pancreas	-54.3933
004-002	Duodenum/Ileum	-57.1429
001-003	Esophagus/Gastric	-57.8125
006-004	Esophagus/Gastric	-61.5385
008-003	Pancreas	-62.2047
001-004	Esophagus/Gastric	-62.7907
010-004	Esophagus/Gastric	-64.8352
005-004	Not specified/Others	-66.0377
004-001	Not specified/Others	-67.9245
005-001	Esophagus/Gastric	-72
008-001	Pancreas	-85.7143
002-002	-	-
006-003	-	-
009-003	-	-

## Sheet: FIGURE 2D
PatNum.Inc	Ki-67	Max_Total_change in tumor size (%)
004-003	>55	62.037
012-002	>55	47.0199
001-007	<=55	37.8947
010-002	>55	33.9806
002-001	>55	19.0476
005-002	<=55	13.0435
005-007	<=55	12.5561
001-002	>55	7.69231
002-002	>55	6.38298
009-001	<=55	5.76923
008-002	<=55	-6.93069
003-001	>55	-22.8916
012-003	>55	-23.1023
006-002	>55	-33.945
010-005	>55	-33.9623
008-004	<=55	-44.2623
001-001	>55	-47.8992
001-006	<=55	-48
010-001	>55	-48
005-003	>55	-49.8701
010-003	<=55	-50.8065
012-001	>55	-53.1977
005-005	>55	-54.023
005-006	>55	-54.3933
004-002	<=55	-57.1429
001-003	<=55	-57.8125
006-004	>55	-61.5385
008-003	>55	-62.2047
001-004	>55	-62.7907
010-004	>55	-64.8352
005-004	>55	-66.0377
004-001	>55	-67.9245
005-001	>55	-72
008-001	>55	-85.7143
002-002	-	-
006-003	-	-
009-003	-	-

## Sheet: FIGURE 2E
PatNum.Inc	Tumor differentiation	Max_Total_change in tumor size (%)
004-003	Poorly differentiated	62.037
012-002	Poorly differentiated	47.0199
001-007	Well differentiated	37.8947
010-002	Poorly differentiated	33.9806
002-001	Poorly differentiated	19.0476
005-002	Well differentiated	13.0435
005-007	Well differentiated	12.5561
001-002	Poorly differentiated	7.69231
002-002	Well differentiated	6.38298
009-001	Poorly differentiated	5.76923
008-002	Well differentiated	-6.93069
003-001	Poorly differentiated	-22.8916
012-003	Poorly differentiated	-23.1023
006-002	Poorly differentiated	-33.945
010-005	Well differentiated	-33.9623
008-004	Poorly differentiated	-44.2623
001-001	Poorly differentiated	-47.8992
001-006	Well differentiated	-48
010-001	Well differentiated	-48
005-003	Well differentiated	-49.8701
010-003	Poorly differentiated	-50.8065
012-001	Poorly differentiated	-53.1977
005-005	Poorly differentiated	-54.023
005-006	Poorly differentiated	-54.3933
004-002	Well differentiated	-57.1429
001-003	Well differentiated	-57.8125
006-004	Poorly differentiated	-61.5385
008-003	Poorly differentiated	-62.2047
001-004	Poorly differentiated	-62.7907
010-004	Poorly differentiated	-64.8352
005-004	Poorly differentiated	-66.0377
004-001	Poorly differentiated	-67.9245
005-001	Poorly differentiated	-72
008-001	Poorly differentiated	-85.7143
002-002	-	-
006-003	-	-
009-003	-	-

## Sheet: FIGURE 3A
PatNum.Inc	Adverse event (AE)	AE specify	AE grade	AE relationship with treatment
001-001	Nausea		1	nivolumab carboplatin etoposide
001-001	Abdominal pain		1
001-001	Fatigue		2	carboplatin etoposide
001-001	Fatigue		3	nivolumab carboplatin etoposide
001-001	Fatigue		1	nivolumab carboplatin etoposide
001-001	Fatigue		2	nivolumab carboplatin etoposide
001-002	Anemia		1
001-002	Vaginal fistula		1
001-002	Endocrine disorders - Transaminitis	Transaminitis	1
001-002	Neutrophil count decreased		3	nivolumab carboplatin etoposide
001-002	Pruritus		1	nivolumab carboplatin etoposide
001-002	Nausea		1	nivolumab carboplatin etoposide
001-002	Alanine aminotransferase increased		3	nivolumab carboplatin etoposide
001-002	Aspartate aminotransferase increased		2	nivolumab carboplatin etoposide
001-002	Fatigue		2	nivolumab carboplatin etoposide
001-002	Fatigue		3	nivolumab carboplatin etoposide
001-002	Nausea		2	nivolumab carboplatin etoposide
001-002	Anorexia		2	nivolumab carboplatin etoposide
001-002	Diarrhea		1
001-002	Peripheral sensory neuropathy		1
001-003	Neutrophil count decreased		4	nivolumab carboplatin etoposide
001-003	Constipation		1
001-003	Fatigue		1	nivolumab carboplatin etoposide
001-003	Nausea		1	nivolumab carboplatin etoposide
001-003	Anorexia		2	nivolumab carboplatin etoposide
001-003	Anorexia		1	nivolumab carboplatin etoposide
001-003	Neutrophil count decreased		2	nivolumab carboplatin etoposide
001-003	Fatigue		2	nivolumab carboplatin etoposide
001-003	Fatigue		1	nivolumab carboplatin etoposide
001-003	Anorexia		2	nivolumab carboplatin etoposide
001-003	Anorexia		1	nivolumab carboplatin etoposide
001-003	Anorexia		2	nivolumab carboplatin etoposide
001-003	Anorexia		1	nivolumab carboplatin etoposide
001-003	Anorexia		2	nivolumab carboplatin etoposide
001-003	Anorexia		1	nivolumab carboplatin etoposide
001-003	Anemia		1	nivolumab carboplatin etoposide
001-003	Hepatobiliary disorders - Dissociated cholestasis-hepatitis	Dissociated cholestasis-hepatitis	1
001-003	Diarrhea		1	nivolumab carboplatin etoposide
001-003	Fatigue		2
001-003	Fatigue		1
001-004	Diarrhea		1	nivolumab etoposide
001-004	Mucositis oral		1	nivolumab carboplatin etoposide
001-004	Alopecia		1	nivolumab carboplatin etoposide
001-004	Fatigue		1	nivolumab carboplatin etoposide
001-004	Neutrophil count decreased		3	nivolumab carboplatin etoposide
001-004	Platelet count decreased		1	nivolumab carboplatin etoposide
001-004	Anemia		1	nivolumab carboplatin etoposide
001-004	Platelet count decreased		1	nivolumab
001-004	Pruritus		1	nivolumab
001-004	Diarrhea		1	nivolumab
001-004	Mucositis oral		1	nivolumab
001-004	Musculoskeletal and connective tissue disorder - Mild joint pain	Mild joint pain	1	nivolumab
001-004	Dry skin		1	nivolumab
001-004	Platelet count decreased		1
001-004	Diarrhea		1	nivolumab
001-004	Dizziness		1
001-004	Vascular disorders - White coat effect	White coat effect	1
001-004	Musculoskeletal and connective tissue disorder - Mild joint pain	Mild joint pain	1	nivolumab
001-004	Dry skin		1	nivolumab
001-004	Diarrhea		1	nivolumab
001-004	Respiratory, thoracic and mediastinal disorders - Cold with cough and expectoration	Cold with cough and expectoration	2
001-005	Gastrointestinal disorders - Diarrhea by clostridium difficile	Diarrhea by clostridium difficile	2
001-005	Musculoskeletal and connective tissue disorder - Trocanter ulcus infection by proteous mirabilis	Trocanter ulcus infection by proteous mirabilis	2
001-005	Gastrointestinal disorders - Bowel subocclusion	Bowel subocclusion	2
001-005	Febrile neutropenia		4
001-005	Nausea		1
001-005	Anorexia		2
001-005	Fatigue		3
001-005	Dyspnea		1
001-005	Skin ulceration		1
001-005	Fatigue		4
001-005	Platelet count decreased		4
001-005	Anemia		3
001-006	Febrile neutropenia		4	nivolumab carboplatin etoposide
001-006	Fatigue		1	nivolumab carboplatin etoposide
001-006	Platelet count decreased		1	nivolumab carboplatin etoposide
001-006	Anemia		1	nivolumab carboplatin etoposide
001-006	Dysgeusia		1	nivolumab carboplatin etoposide
001-006	Fatigue		2	nivolumab carboplatin etoposide
001-006	Fatigue		2	nivolumab carboplatin etoposide
001-006	Fatigue		3	nivolumab carboplatin etoposide
001-006	Fever		2
001-006	Diarrhea		1	nivolumab
001-006	Anorexia		1	nivolumab
001-006	Platelet count decreased		1	nivolumab
001-006	Blood bilirubin increased		2
001-006	Neutrophil count decreased		1	nivolumab
001-006	Anemia		1	nivolumab
001-006	Pneumonitis		1
001-006	Fatigue		2	carboplatin etoposide
001-006	Metabolism and nutrition disorders - Iron deficiency	Iron deficiency	1
001-006	Hypoglycemia		-
001-006	Fatigue		2	nivolumab carboplatin etoposide
001-006	Gastrointestinal disorders - Left inguinal hernia	Left inguinal hernia	1
001-006	Endocrine disorders - Subclinical hypothyroidism	Subclinical hypothyroidism	1
001-006	Gastrointestinal disorders - Abdominal pain in the right hypochondrium	Abdominal pain in the right hypochondrium	2
001-006	Bacteremia		2
001-006	Anemia		2	nivolumab
001-006	Anemia		1	nivolumab
001-006	Neutrophil count decreased		1	nivolumab
001-006	Platelet count decreased		2	nivolumab
001-006	Fatigue		1
001-007	Fatigue		1	nivolumab carboplatin etoposide
001-007	Vomiting		1	nivolumab carboplatin etoposide
001-007	Gastrointestinal disorders - Epigastralgy	Epigastralgy	1	nivolumab carboplatin etoposide
001-007	Anemia		1	nivolumab carboplatin etoposide
001-007	Pruritus		1	nivolumab carboplatin etoposide
001-007	Anemia		1	nivolumab carboplatin etoposide
001-007	Fever		1
001-007	Neutrophil count decreased		1	carboplatin etoposide
001-007	Hyperthyroidism		2	nivolumab carboplatin etoposide
001-007	Hypomagnesemia		1	nivolumab
001-007	Diarrhea		1	nivolumab carboplatin etoposide
001-007	Hypothyroidism		1	nivolumab
001-007	Hypothyroidism		2	nivolumab
001-007	Fatigue		1	nivolumab
001-007	Aspartate aminotransferase increased		1	nivolumab
001-007	Alanine aminotransferase increased		1	nivolumab
001-007	Insomnia		1
001-007	Pain		1
001-007	Fatigue		1	nivolumab
001-007	Renal and urinary disorders - Immune-mediated nephritis	Immune-mediated nephritis	2	nivolumab
002-001	Neutrophil count decreased		3	carboplatin etoposide
002-001	Neutrophil count decreased		3	carboplatin
002-001	Hemorrhoids		1
002-001	Infections and infestations - Covid-19		1
002-002	Lipase increased		3
002-002	Lipase increased		2
002-002	Fatigue		2	nivolumab carboplatin etoposide
002-002	Nausea		2	nivolumab carboplatin etoposide
002-002	Vomiting		2
002-002	Acute kidney injury		3
002-002	Platelet count decreased		4	carboplatin etoposide
002-002	Neutrophil count decreased		4	carboplatin etoposide
002-002	Vomiting		1
003-001	Abdominal pain		1
003-001	Hip fracture		1
003-001	Abdominal pain		1
003-001	Musculoskeletal and connective tissue disorder - Quadriceps pain	Quadriceps pain	1
003-001	Musculoskeletal and connective tissue disorder - Left femoral region pain	Left femoral region pain	1
003-001	Musculoskeletal and connective tissue disorder - Costal pain	Costal pain	1
004-001	Dysgeusia		1	carboplatin etoposide
004-001	Fatigue		1	carboplatin etoposide
004-001	Rhinorrhea		1	carboplatin etoposide
004-001	Alopecia		1	carboplatin
004-001	Rash acneiform		1	nivolumab
004-001	Vomiting		1	carboplatin etoposide
004-001	Nausea		1	nivolumab
004-001	Urinary tract obstruction		3
004-001	Pain		2
004-001	Mucositis oral		2
004-001	Fatigue		2
004-002	Fatigue		2	carboplatin etoposide
004-002	Diarrhea		2	nivolumab
004-002	General disorders and administration site conditions - Dysthermia	Dysthermia	1
004-002	Neutrophil count decreased		4	carboplatin etoposide
004-002	Fever		1	nivolumab carboplatin etoposide
004-002	Neutrophil count decreased		4	carboplatin etoposide
004-002	Platelet count decreased		2
004-002	Alopecia		2	carboplatin etoposide
004-002	Dry skin		1
004-002	Arthralgia		2	nivolumab carboplatin etoposide
004-002	Fever		3
004-002	Platelet count decreased		2
004-002	Fatigue		1	nivolumab carboplatin etoposide
004-002	Fatigue		2	nivolumab
004-002	Fatigue		1	nivolumab
004-002	Diarrhea		1
004-002	Platelet count decreased		1
004-002	Surgical and medical procedures - Inguinal hernia	Inguinal hernia	1
004-002	Sepsis		3
004-003	Nausea		2	carboplatin etoposide
004-003	Vomiting		1	carboplatin etoposide
004-003	Skin infection		2	carboplatin etoposide
004-003	Neutrophil count decreased		3
004-003	Fatigue		1	nivolumab carboplatin etoposide
004-003	Anemia		1	nivolumab carboplatin etoposide
004-003	Neutrophil count decreased		2	nivolumab carboplatin etoposide
004-003	Anemia		2	nivolumab carboplatin etoposide
005-001	Nausea		2	carboplatin etoposide
005-001	Vomiting		2	carboplatin etoposide
005-001	Diarrhea		1	carboplatin etoposide
005-001	Constipation		1	carboplatin etoposide
005-001	Anemia		2	carboplatin etoposide
005-001	Peripheral sensory neuropathy		1	carboplatin etoposide
005-001	Anemia		3	carboplatin etoposide
005-001	Constipation		2	carboplatin etoposide
005-001	Anemia		1	carboplatin etoposide
005-001	Diarrhea		2	carboplatin etoposide
005-001	Constipation		2	carboplatin etoposide
005-001	Neutrophil count decreased		2	carboplatin etoposide
005-001	Fatigue		2	carboplatin etoposide
005-001	Anorexia		2	carboplatin etoposide
005-001	Abdominal pain		2
005-001	Anorexia		1
005-001	Fatigue		1
005-002	Bone pain		2
005-002	Anemia		2	carboplatin etoposide
005-002	Alkaline phosphatase increased		3
005-002	GGT increased		4
005-002	Fatigue		3
005-002	Upper respiratory infection		2
005-003	Upper gastrointestinal hemorrhage		2
005-003	Neutrophil count decreased		2	carboplatin etoposide
005-003	Nausea		2	carboplatin etoposide
005-003	Fatigue		2
005-003	Hepatic pain		2
005-003	Diarrhea		2
005-003	Anorexia		2
005-003	Fatigue		1
005-003	Diarrhea		1
005-003	Diarrhea		1
005-003	Nausea		1
005-003	Nausea		1
005-003	Nausea		2
005-003	Diarrhea		1
005-004	Fatigue		2	nivolumab carboplatin etoposide
005-004	Anorexia		2	nivolumab carboplatin etoposide
005-004	Fatigue		2	nivolumab carboplatin etoposide
005-004	Anorexia		2	nivolumab carboplatin etoposide
005-004	Fatigue		1	nivolumab carboplatin etoposide
005-004	Anorexia		1	nivolumab carboplatin etoposide
005-004	Fatigue		1	nivolumab carboplatin etoposide
005-004	Anorexia		1	nivolumab carboplatin etoposide
005-004	Fatigue		1	nivolumab carboplatin etoposide
005-004	Anorexia		1	nivolumab carboplatin etoposide
005-004	Fatigue		1	nivolumab carboplatin etoposide
005-004	Anorexia		1	nivolumab carboplatin etoposide
005-004	Fatigue		1	nivolumab
005-004	Fatigue		2	nivolumab carboplatin etoposide
005-004	Anorexia		1	nivolumab carboplatin etoposide
005-005	Anemia		1
005-005	Fatigue		2	carboplatin etoposide
005-005	Psychiatric disorders - Hyporexia	Hyporexia	2	carboplatin etoposide
005-005	Nausea		1	carboplatin etoposide
005-005	Fatigue		1	carboplatin etoposide
005-005	Psychiatric disorders - Hyporexia	Hyporexia	2	carboplatin etoposide
005-005	Psychiatric disorders - Hyporexia	Hyporexia	1
005-005	Anemia		1
005-005	Abdominal pain		3
005-005	Erectile dysfunction		2	carboplatin etoposide
005-005	Gastrointestinal disorders - Epigastric pain	Epigastric pain	1
005-005	Anemia		2
005-006	Anemia		2	carboplatin etoposide
005-006	Anorexia		2	carboplatin etoposide
005-006	Anemia		3	carboplatin etoposide
005-006	Anemia		1	carboplatin etoposide
005-006	Fatigue		2	carboplatin etoposide
005-006	Hyperglycemia		2
005-007	Neutrophil count decreased		3	nivolumab carboplatin etoposide
005-007	Abdominal pain		2
005-007	Fatigue		2
005-007	Back pain		3
006-002	Headache		2
006-002	Constipation		1
006-002	Anorexia		3
006-002	Mucositis oral		1	nivolumab carboplatin etoposide
006-002	Rash acneiform		1	nivolumab carboplatin etoposide
006-002	Fatigue		1	nivolumab carboplatin etoposide
006-002	Fever		1	nivolumab carboplatin etoposide
006-002	Fatigue		2	nivolumab carboplatin etoposide
006-002	Fatigue		1	nivolumab carboplatin etoposide
006-002	Febrile neutropenia		3	carboplatin etoposide
006-002	Anemia		3
006-002	Anemia		2
006-002	Anemia		1
006-002	Anorexia		1	nivolumab carboplatin etoposide
006-002	Skin and subcutaneous tissue disorders - Right inguinal erythema	Right inguinal erythema	1
006-002	Headache		1
006-002	Penile pain		1
006-002	Musculoskeletal and connective tissue disorder - Left rib pain	Left rib pain	1
006-002	Cough		1
006-002	Febrile neutropenia		3	carboplatin etoposide
006-002	Hypokalemia		2
006-002	Hyponatremia		1
006-002	Hypokalemia		1
006-002	Skin and subcutaneous tissue disorders - Gluteous erythema	Gluteous erythema	2
006-002	Fatigue		2	nivolumab carboplatin etoposide
006-002	Gastrointestinal disorders - Hypersalivation	Hypersalivation	1	nivolumab carboplatin etoposide
006-002	Mucositis oral		2	nivolumab carboplatin etoposide
006-002	Febrile neutropenia		3	carboplatin etoposide
006-002	Anemia		3
006-002	Anemia		2
006-002	Mucositis oral		3	nivolumab carboplatin etoposide
006-002	Mucositis oral		1	nivolumab carboplatin etoposide
006-002	Diarrhea		1	nivolumab carboplatin etoposide
006-002	Toothache		2
006-002	Bacteremia		3	nivolumab carboplatin etoposide
006-002	Infections and infestations - Covid-19		2
006-002	Febrile neutropenia		3	nivolumab carboplatin etoposide
006-002	Anemia		2
006-002	Anemia		3
006-002	Anemia		2
006-002	Fatigue		2	nivolumab carboplatin etoposide
006-002	Mucositis oral		2	nivolumab carboplatin etoposide
006-002	Mucositis oral		1	nivolumab carboplatin etoposide
006-002	Dry skin		1
006-002	Renal and urinary disorders - Nocturia	Nocturia	1	nivolumab carboplatin etoposide
006-003	Esophageal hemorrhage		5
006-003	Edema limbs		2
006-003	Anorexia		1
006-003	Fatigue		1
006-003	Muscle weakness lower limb		2
006-003	Anemia		2
006-003	Gastrointestinal disorders - Esophageal mucositis	Esophageal mucositis	5	nivolumab carboplatin etoposide
006-003	Sepsis		5
006-003	Anemia		1
006-004	Urinary tract infection		2
006-004	Nausea		1	carboplatin etoposide
006-004	Mucositis oral		1	carboplatin etoposide
006-004	Alopecia		2	carboplatin etoposide
006-004	Constipation		1	carboplatin etoposide
006-004	Depression		1
006-004	Constipation		1	nivolumab carboplatin etoposide
006-004	Neutrophil count decreased		4	nivolumab carboplatin etoposide
006-004	Nausea		1	nivolumab carboplatin etoposide
006-004	Neutrophil count decreased		4	nivolumab carboplatin etoposide
006-004	Fatigue		2	nivolumab carboplatin etoposide
006-004	Fatigue		1	nivolumab carboplatin etoposide
006-004	Neutrophil count decreased		4	nivolumab carboplatin etoposide
006-004	Neutrophil count decreased		2	nivolumab carboplatin etoposide
006-004	Fever		1	nivolumab carboplatin etoposide
006-004	Neutrophil count decreased		2	nivolumab carboplatin etoposide
006-004	Constipation		1	nivolumab carboplatin etoposide
006-004	Skin hyperpigmentation		1	nivolumab
006-004	Acute kidney injury		3	nivolumab
006-004	Tumor pain		2
006-004	Multi-organ failure		5
008-001	Febrile neutropenia		4	carboplatin etoposide
008-001	Fever		1
008-001	Fatigue		1	carboplatin etoposide
008-001	Diarrhea		2	carboplatin etoposide
008-001	Neutrophil count decreased		3	carboplatin
008-001	Nausea		1	carboplatin etoposide
008-001	Anemia		1	carboplatin etoposide
008-001	Anemia		2
008-001	Anemia		3
008-001	Neutrophil count decreased		1	carboplatin etoposide
008-001	Neutrophil count decreased		2	carboplatin etoposide
008-001	White blood cell decreased		1	carboplatin
008-001	White blood cell decreased		2	carboplatin etoposide
008-001	White blood cell decreased		2	carboplatin etoposide
008-001	Anemia		1
008-001	Anemia		2
008-001	Anemia		1
008-001	Neutrophil count decreased		1	carboplatin etoposide
008-001	Neutrophil count decreased		2	carboplatin etoposide
008-001	Neutrophil count decreased		2	carboplatin etoposide
008-001	White blood cell decreased		1	carboplatin
008-001	White blood cell decreased		2	carboplatin
008-001	White blood cell decreased		1	carboplatin etoposide
008-001	Neutrophil count decreased		1	carboplatin etoposide
008-001	Platelet count decreased		1	carboplatin etoposide
008-001	Bone pain		1
008-002	Fatigue		1	etoposide
008-002	Alopecia		1	etoposide
008-002	Nausea		1
008-002	Rash acneiform		1
008-002	Pruritus		1
008-002	General disorders and administration site conditions - Dorsal pain	Dorsal pain	2
008-002	Vomiting		2
008-002	Constipation		1
008-002	Vomiting		3
008-002	Anemia		1
008-002	Immune system disorders - Suspected contrast allergy	Suspected contrast allergy	2
008-003	Dysgeusia		1	carboplatin
008-003	Paresthesia		1	carboplatin
008-003	Fatigue		1	carboplatin
008-003	Anemia		1	carboplatin etoposide
008-003	Anemia		2	carboplatin etoposide
008-003	Anemia		1	carboplatin etoposide
008-003	Neutrophil count decreased		1	carboplatin etoposide
008-003	Neutrophil count decreased		2	carboplatin etoposide
008-003	Neutrophil count decreased		1	carboplatin etoposide
008-003	White blood cell decreased		1	carboplatin etoposide
008-003	Anemia		2	carboplatin etoposide
008-003	Anemia		1	carboplatin etoposide
008-003	White blood cell decreased		1	carboplatin etoposide
008-003	Neutrophil count decreased		2	carboplatin etoposide
008-003	Platelet count decreased		1	carboplatin etoposide
008-003	Gastrointestinal disorders - Acute gastroenteritis	Acute gastroenteritis	2
008-003	Gastrointestinal disorders - Occasional epigastralgia	Occasional epigastralgia	1
008-003	Neutrophil count decreased		1	carboplatin etoposide
008-003	Neutrophil count decreased		1	carboplatin etoposide
008-003	Platelet count decreased		1
008-004	Neutrophil count decreased		3	carboplatin etoposide
008-004	Neutrophil count decreased		3	carboplatin etoposide
008-004	Infections and infestations - Covid-19		1
008-004	White blood cell decreased		1	carboplatin etoposide
008-004	White blood cell decreased		1	carboplatin etoposide
008-004	Neutrophil count decreased		1	carboplatin etoposide
008-004	Neutrophil count decreased		3	carboplatin
008-004	Blood and lymphatic system disorders - High blood pressure	High blood pressure	1
008-004	Skin and subcutaneous tissue disorders - Rash	Rash	1
008-004	Cough		1
008-004	Blood and lymphatic system disorders - High blood pressure	High blood pressure	3
008-004	Blood and lymphatic system disorders - High blood pressure	High blood pressure	3
008-004	Pruritus		1
008-004	Erythroderma		1
008-004	Edema limbs		1
008-004	Skin and subcutaneous tissue disorders - Psoriatic lesion	Psoriatic lesion	1
009-001	Arthralgia		2	nivolumab carboplatin etoposide
009-001	Nausea		1	nivolumab carboplatin etoposide
009-001	Vomiting		1	nivolumab carboplatin etoposide
009-001	Constipation		1	nivolumab carboplatin etoposide
009-001	Gastrointestinal disorders - Gingival bleeding	Gingival bleeding	1	nivolumab carboplatin etoposide
009-001	Arthralgia		1	nivolumab carboplatin etoposide
009-001	Nausea		1	nivolumab carboplatin etoposide
009-001	Mucositis oral		1	nivolumab carboplatin etoposide
009-001	Tumor pain		2
009-001	Cognitive disturbance		5
009-001	Anemia		1	nivolumab carboplatin etoposide
009-001	Anemia		2	nivolumab carboplatin etoposide
009-001	Anemia		3	nivolumab carboplatin etoposide
009-001	Anemia		2	nivolumab carboplatin etoposide
009-001	Platelet count decreased		1	nivolumab carboplatin etoposide
009-001	Platelet count decreased		2	nivolumab carboplatin etoposide
009-001	Nausea		1	nivolumab carboplatin etoposide
009-001	Vomiting		1	nivolumab carboplatin etoposide
009-001	Vomiting		1	nivolumab carboplatin etoposide
009-001	Arthralgia		2	nivolumab carboplatin etoposide
009-001	Constipation		1	nivolumab carboplatin etoposide
009-001	Mucositis oral		1	nivolumab carboplatin etoposide
009-003	Neutrophil count decreased		3	nivolumab carboplatin etoposide
009-003	Vomiting		1	nivolumab carboplatin etoposide
009-003	Nausea		1	nivolumab carboplatin etoposide
009-003	Diarrhea		3
009-003	General disorders and administration site conditions - General clinical deterioration	General clinical deterioration	5
009-003	Edema limbs		1
010-001	Alopecia		1	carboplatin etoposide
010-001	Localized edema		1
010-001	Nausea		1	carboplatin etoposide
010-001	Dizziness		1	carboplatin etoposide
010-001	Nausea		1	carboplatin etoposide
010-001	Alopecia		2	carboplatin etoposide
010-001	Anemia		2
010-001	Fatigue		2	nivolumab
010-001	Fatigue		2	nivolumab
010-001	General disorders and administration site conditions - Psoriasis	Psoriasis	1
010-001	Arthralgia		1
010-001	Anxiety		2
010-002	Fever		1
010-002	Diarrhea		1	carboplatin etoposide
010-002	Vomiting		1	carboplatin etoposide
010-002	Alopecia		1	carboplatin etoposide
010-002	Alopecia		2	carboplatin etoposide
010-002	Amenorrhea		2
010-002	Fatigue		1	nivolumab carboplatin etoposide
010-002	Urinary tract infection		2
010-002	Nausea		1	nivolumab carboplatin etoposide
010-002	Alanine aminotransferase increased		2
010-002	Aspartate aminotransferase increased		1
010-002	Alkaline phosphatase increased		1
010-002	Blood lactate dehydrogenase increased		1
010-002	Urinary tract infection		2
010-002	Constipation		2
010-002	Abdominal pain		3
010-002	Confusion		1
010-002	Dysarthria		1
010-002	Nausea		1
010-002	Vomiting		2
010-002	Respiratory, thoracic and mediastinal disorders - Hipocondrio pain	Hipocondrio pain	1
010-003	Fatigue		1
010-003	Nausea		2	carboplatin etoposide
010-003	Fatigue		2	carboplatin etoposide
010-003	Alopecia		1	etoposide
010-003	Fatigue		1	carboplatin etoposide
010-003	Fatigue		2	carboplatin etoposide
010-003	Alopecia		2	etoposide
010-003	Nausea		1	carboplatin etoposide
010-003	Myalgia		1
010-004	Alopecia		2	carboplatin etoposide
010-004	Neutrophil count decreased		3	carboplatin etoposide
010-004	Platelet count decreased		1	carboplatin etoposide
010-004	Fatigue		1	carboplatin etoposide
010-004	Constipation		2	carboplatin etoposide
010-004	Headache		1
010-004	Cough		1
010-004	Pruritus		1	nivolumab
010-004	Alopecia		2	carboplatin etoposide
010-004	Fatigue		2	carboplatin etoposide
010-004	Constipation		2	carboplatin etoposide
010-005	Hepatobiliary disorders - Hepatomegaly	Hepatomegaly	2
010-005	Fatigue		2
010-005	Hiccups		2	nivolumab carboplatin etoposide
010-005	Mucositis oral		1	nivolumab carboplatin etoposide
010-005	Diarrhea		1	nivolumab carboplatin etoposide
010-005	Alopecia		2	nivolumab carboplatin etoposide
010-005	Neutrophil count decreased		3	nivolumab carboplatin etoposide
010-005	Hypothyroidism		2	nivolumab
010-006	Edema limbs		3
010-006	Hypercalcemia		3
012-001	Fatigue		2	nivolumab carboplatin etoposide
012-001	Neutrophil count decreased		4	nivolumab carboplatin etoposide
012-001	Platelet count decreased		3	nivolumab carboplatin etoposide
012-001	Mucositis oral		2	nivolumab carboplatin etoposide
012-001	Alopecia		2	nivolumab carboplatin etoposide
012-001	Constipation		1
012-001	Pain		1
012-001	Hypomagnesemia		1	nivolumab carboplatin etoposide
012-001	Anemia		2	nivolumab carboplatin etoposide
012-001	Nausea		2
012-001	Joint range of motion decreased lumbar spine		2
012-001	Constipation		2
012-001	Skin and subcutaneous tissue disorders - Cutaneous toxicity	Cutaneous toxicity	1	nivolumab
012-001	Endocrine disorders - Sweating	Sweating	1
012-001	Vomiting		1
012-001	Diarrhea		1
012-001	Fatigue		1	nivolumab
012-002	Hyperthyroidism		2	nivolumab
012-002	Fever		2
012-002	Neutrophil count decreased		3	carboplatin etoposide
012-002	Nausea		1	carboplatin etoposide
012-002	Nausea		1	carboplatin etoposide
012-002	Vomiting		2	carboplatin etoposide
012-002	Fatigue		2
012-002	Back pain		1
012-002	Alopecia		2	carboplatin etoposide
012-002	Fever		1
012-002	Hypothyroidism		2	nivolumab
012-002	Portal hypertension		2
012-002	General disorders and administration site conditions - Anemia	Anemia	1
012-002	Vomiting		1
012-002	Nausea		1	carboplatin etoposide
012-002	Hepatobiliary disorders - Toxicity hepatic	Toxicity hepatic	2	nivolumab
012-002	Vomiting		1	carboplatin etoposide
012-002	Diarrhea		1
012-002	Gastrointestinal disorders - Hypersalivation	Hypersalivation	1	carboplatin etoposide
012-002	Portal hypertension		2
012-003	Febrile neutropenia		4	carboplatin etoposide
012-003	Hepatic infection		3
012-003	Colitis		3
012-003	Infections and infestations - Covid-19		3

[truncated: 18 more sheets: FIGURE 3B_Induction, FIGURE 3B_Maintenance, FIGURE S1A, FIGURE S1B, FIGURE S1C, FIGURE S1D, FIGURE S1E, FIGURE S2, FIGURE S3A, FIGURE S3B, FIGURE S3C, FIGURE S3D, FIGURE S3E, FIGURE S4, TABLE 1, TABLE 2, TABLE S1, TABLE S2]
